# Supplementary material for: Synergistic Toughening Mechanisms in ZrO2/Multi-Walled Carbon Nanotubes-Reinforced CaZr4(PO4)6 Ceramics for Enhanced Mechanical Performance
Source: Materials (Basel). 2025 May 14;18(10):2289. doi: 10.3390/ma18102289 (PMC12113068; doi:10.3390/ma18102289)
Supplement: Supplementary file 1 [file materials-18-02289-s001.zip]

Archive with 1 entries (1 files):
- materials-3570140-supplementary.pdf
